# Supplementary material for: Changes in the Gut Microbiome and Predicted Functional Metabolic Effects in an Australian Parkinson’s Disease Cohort
Source: Front Neurosci. 2021 Oct 29;15:756951. doi: 10.3389/fnins.2021.756951 (PMC8588830; doi:10.3389/fnins.2021.756951)
Supplement: Supplementary Table 1 — Raw sequencing data following V3 V4 16s rRNA analysis. [file Table_1.XLSX]

## Sheet: Stats
Sample ID	# of raw reads	# of reads post trimming	# of overlapping paired-end reads	% of overlapping paired-end reads	Average read length post merging (bp)
JADE1	65159	38701	36929	95.4	445
JADE2	44783	28383	26955	95	445
JADE3	136669	83632	77931	93.2	449
JADE5	55607	35644	33593	94.3	447
JADE6	55897	35002	33158	94.7	445
JADE7	53267	34356	32401	94.3	446
JADE8	44043	20684	18734	90.6	444
JADE9	56982	33135	31416	94.8	444
JADE11	59479	35320	33576	95.1	444
JADE12	49869	28922	27219	94.1	447
JADE13	71038	42272	40638	96.1	417
JADE14	62520	35295	30368	86	461
JADE15	46770	25196	22715	90.2	451
JADE16	85908	50665	47293	93.3	445
JADE17	87944	54243	51433	94.8	445
JADE18	55156	33710	30517	90.5	456
JADE19	42402	26043	25036	96.1	442
JADE21	45788	27491	25782	93.8	447
JADE22	54281	29904	28598	95.6	443
JADE24	42831	26283	25209	95.9	443
JADE25	57383	31233	27594	88.4	458
JADE26	45210	25569	24133	94.4	446
JADE27	62914	33237	31597	95.1	445
JADE29	63797	39027	37212	95.4	445
JADE30	64606	42719	40104	93.9	451
JADE31	61603	39981	37892	94.8	447
JADE32	76821	52275	50126	95.9	440
JADE33	66542	41829	40065	95.8	443
JADE34	50581	30498	29117	95.5	444
JADE35	49839	30955	29316	94.7	445
JADE36	36708	23787	22768	95.7	443
JADE37	72240	46031	43609	94.7	441
JADE38	43936	25257	24014	95.1	446
JADE39	53771	33028	31265	94.7	447
JADE40	56098	34891	32622	93.5	448
JADE41	44259	27778	26557	95.6	444
JADE42	48118	29914	28433	95.1	446
JADE44	55978	37399	35907	96	441
JADE46	43667	26003	24688	94.9	444
JADE47	50689	29918	26110	87.3	456
JADE49	39916	20234	18489	91.4	444
JADE50	44022	28005	26797	95.7	443
JADE52	50833	32391	30634	94.6	445
JADE53	70628	36852	33650	91.3	458
JADE54	54212	31870	28926	90.8	453
JADE55	59709	37412	35800	95.7	443
JADE56	52200	31903	29023	91	454
JADE57	47769	29816	27221	91.3	457
JADE58	50562	31150	29452	94.6	445
JADE59	44407	27904	26279	94.2	445
JADE60	49414	30657	29290	95.5	442
JADE61	51046	30785	29459	95.7	443
JADE62	40384	24727	23216	93.9	447
JADE63	59371	38916	37200	95.6	444
JADE64	54028	34014	32553	95.7	443
JADE65	58894	36365	34832	95.8	442
JADE66	52109	31725	30010	94.6	443
JADE67	40405	26345	25071	95.2	446
JADE68	44471	27836	26588	95.5	441
JADE69	53308	35306	33972	96.2	442
JADE70	51251	32698	31308	95.8	442
JADE72	55883	35548	34278	96.4	442
JADE74	55085	35954	34176	95.1	445
JADE75	57203	32145	30626	95.3	443
JADE76	62996	39369	37437	95.1	443
JADE77	40699	24943	23733	95.2	441
JADE78	45667	25827	24405	94.5	446
JADE79	54260	33808	31935	94.5	445
JADE80	41529	23618	22572	95.6	443
JADE81	47648	28789	27365	95.1	444
JADE82	52662	33659	32374	96.2	440
JADE83	68826	33421	31950	95.6	442
JADE84	62047	32600	30451	93.4	448
JADE85	45163	27995	26210	93.6	449
JADE86	47838	29114	26944	92.6	449
JADE87	51259	30358	28922	95.3	443
JADE88	45201	26706	25302	94.7	445
JADE90	50968	33525	32211	96.1	443
JADE91	44593	29757	28182	94.7	447
JADE92	52196	33167	31458	94.9	446
JADE93	46857	29206	27600	94.5	446
JADE94	47852	28665	27410	95.6	444
JADE95	51307	24590	22842	92.9	450
JADE96	53215	32009	30230	94.4	447
JADE97	41469	26263	24931	94.9	444
JADE98	53554	34274	32811	95.7	444
JADE99	49482	29129	27802	95.4	444
JADE101	55717	33872	30450	89.9	462
JADE102	50436	34750	32986	94.9	448
JADE103	58616	36042	34287	95.1	446
JADE104	70838	46563	44694	96	442
JADE105	57934	36033	34417	95.5	445
JADE106	49374	29073	27674	95.2	446
JADE107	56544	36116	32853	91	463
JADE108	57729	33807	31422	93	447
JADE109	65007	43033	40438	94	451
JADE110	61411	32079	30247	94.3	443
JADE111	70607	35870	34214	95.4	446
JADE112	46322	28475	27161	95.4	444
JADE113	54809	35584	33981	95.5	443
JADE114	68164	42584	39005	91.6	461
JADE116	75067	45016	43189	95.9	444
JADE117	39110	22403	21176	94.5	444
JADE118	67740	40596	38782	95.5	442
JADE119	61403	37638	35870	95.3	445
JADE120	56360	35033	33357	95.2	445
JADE121	49618	33006	31557	95.6	442
JADE122	56964	28966	27195	93.9	440
JADE124	66092	42983	41102	95.6	441
JADE125	52758	34337	32798	95.5	441
JADE127	63732	37704	34214	90.7	452
JADE129	53815	30071	28244	93.9	449
JADE130	86171	54459	52967	97.3	441
JADE131	95242	60466	57243	94.7	445
JADE132	49312	31437	29474	93.8	448
JADE133	43879	26029	23707	91.1	453
JADE134	88165	54705	51072	93.4	452
JADE135	60498	29993	27500	91.7	451
JADE137	47982	29659	27526	92.8	452
JADE139	89069	57937	54664	94.4	448
JADE140	62882	40879	37853	92.6	452
JADE141	46812	31117	29744	95.6	443
JADE142	44516	27220	25744	94.6	445
JADE143	50452	33841	32437	95.9	442
JADE144	65041	42770	40993	95.9	444
JADE145	47083	29106	27265	93.7	448
JADE146	39260	23730	22147	93.3	444
JADE149	61334	37919	35090	92.5	450
JADE150	48959	30718	29057	94.6	447
JADE151	54364	33186	31336	94.4	446
JADE152	45996	27482	26271	95.6	445
JADE153	42232	28322	27131	95.8	443
JADE154	46862	29550	28100	95.1	444
JADE155	94776	60560	57927	95.7	443
